# Supplementary material for: Phylogenetic Relatedness of Circulating HIV-1C Variants in Mochudi, Botswana
Source: PLoS One. 2013 Dec 11;8(12):e80589. doi: 10.1371/journal.pone.0080589 (PMC3859477; doi:10.1371/journal.pone.0080589)
Supplement: Table S2 — Recombination analysis of HIV-1C env gp120 V1–C5 sequences from Botswana by RPD4: the Bonferroni-corrected p-values are shown for RDP, GENECONV, BootScan, MaxChi, Chimaera, SiScan, PhylPro, LARD, and 3Seq. (XLSX) [file pone.0080589.s002.xlsx]

## Sheet: Sheet1
Supplementary Table S2: Accession numbers
Country	Country code	Year of sampling	Acc number
Angola	AO	2007	JX140662
Argentina	AR	2001	AY563170
Belgium	BE	1993	HQ912708
Belgium	BE	1994	HQ912711
Burundi	BI	1991	U39233
Burundi	BI	1991	U39237
Burundi	BI	1991	U39239
Burundi	BI	1991	U39241
Burundi	BI	1991	U39240
Burundi	BI	1991	U39244
Burundi	BI	1991	U39245
Burundi	BI	1991	U39250
Brazil	BR	1991	U39234
Brazil	BR	1992	U09126
Brazil	BR	1998	AF286228
Brazil	BR	2002	JN692434
Brazil	BR	2004	AY727522
Brazil	BR	2004	AY727523
Brazil	BR	2004	AY727524
Brazil	BR	2004	AY727525
Brazil	BR	2007	JN687737
Brazil	BR	2007	JX140663
Botswana	BW	1996	AF110959
Botswana	BW	1996	AF110962
Botswana	BW	1996	AF110967
Botswana	BW	1996	AF290027
Botswana	BW	1996	AF110969
Botswana	BW	1996	AF110972
Botswana	BW	1996	AF110973
Botswana	BW	1996	AF110976
Botswana	BW	1996	AF443075
Botswana	BW	1996	AF443074
Botswana	BW	1998	AF443076
Botswana	BW	1998	AF443077
Botswana	BW	1998	AF443078
Botswana	BW	1998	AF443079
Botswana	BW	1998	AF443080
Botswana	BW	1998	AF443081
Botswana	BW	1998	AF443082
Botswana	BW	1999	AF443083
Botswana	BW	1999	AF443084
Botswana	BW	1999	AF443085
Botswana	BW	1999	AF443086
Botswana	BW	1999	AF443087
Botswana	BW	2000	AF443088
Botswana	BW	2000	AF443089
Botswana	BW	2000	AF443090
Botswana	BW	2000	AF443091
Botswana	BW	2000	AF443092
Botswana	BW	2000	AF443093
Botswana	BW	2000	AF443094
Botswana	BW	2000	AF443095
Botswana	BW	2000	AF443097
Botswana	BW	2000	AF443098
Botswana	BW	2000	AF443099
Botswana	BW	2000	AF443100
Botswana	BW	2000	AF443101
Botswana	BW	2000	AF443102
Botswana	BW	2000	AF443103
Botswana	BW	2000	AF443104
Botswana	BW	2000	AF443105
Botswana	BW	2000	AF443107
Botswana	BW	2000	AF443108
Botswana	BW	2000	AF443109
Botswana	BW	2000	AF443110
Botswana	BW	2000	AF443111
Botswana	BW	2000	AF443112
Botswana	BW	2000	AF443113
Botswana	BW	2000	AF443114
Botswana	BW	2000	AF443115
Botswana	BW	2004	FJ378092
Botswana	BW	2005	FJ378193
Botswana	BW	2006	FJ378169
Botswana	BW	2006	FJ378305
Botswana	BW	2006	FJ378378
Botswana	BW	2006	FJ378424
Botswana	BW	2006	FJ378248
Botswana	BW	2007	FJ378470
Switzerland	CH	2009	HQ322181
Switzerland	CH	2009	HQ322204
China	CN	1998	AY967806
China	CN	2006	HM215421
China	CN	2006	HQ699991
China	CN	2006	HQ699992
China	CN	2007	HQ699999
China	CN	2007	HQ699985
China	CN	2007	HM215403
China	CN	2007	HM215408
China	CN	2007	HQ699950
China	CN	2007	HM215411
China	CN	2007	HM215412
China	CN	2007	HM215416
China	CN	2007	HM215417
China	CN	2007	HQ699980
China	CN	2007	HQ699981
Cyprus	CY	2003	EU668962
Cyprus	CY	2005	FJ388913
Cyprus	CY	2005	EU668977
Cyprus	CY	2006	EU668984
Cyprus	CY	2006	EU668988
Cyprus	CY	2006	EU668989
Cyprus	CY	2007	JF683740
Cyprus	CY	2007	JF683755
Cyprus	CY	2007	JF683757
Cyprus	CY	2008	JF683768
Cyprus	CY	2008	JF683770
Cyprus	CY	2008	JF683776
Cyprus	CY	2008	JF683777
Cyprus	CY	2009	JF683803
Djibouti	DJ	1991	A_L23065
Denmark	DK	2001	EF514713
Spain	ES	2005	FJ670521
Spain	ES	2006	EU786673
Spain	ES	2007	EU884500
Spain	ES	2008	GU332514
Spain	ES	2008	EU786681
Spain	ES	2009	GU332512
Ethiopia	ET	1986	0_U46016
Ethiopia	ET	1997	AY452640
Ethiopia	ET	1997	AY452646
Ethiopia	ET	2002	AY736823
Ethiopia	ET	2002	AY713417
Finland	FI	1991	AF219262
Finland	FI	1991	AF219263
Finland	FI	1991	AF219264
Finland	FI	1992	AF219266
Finland	FI	1992	AF219269
Finland	FI	1994	AF219274
United Kingdom	GB	2001	FJ977078
United Kingdom	GB	2001	FJ977079
United Kingdom	GB	2001	FJ977080
United Kingdom	GB	2001	FJ977081
United Kingdom	GB	2001	FJ977091
United Kingdom	GB	2001	FJ977082
United Kingdom	GB	2001	FJ977083
United Kingdom	GB	2001	FJ977084
United Kingdom	GB	2001	FJ977086
United Kingdom	GB	2001	FJ977087
United Kingdom	GB	2001	FJ977085
United Kingdom	GB	2001	FJ977089
United Kingdom	GB	2001	FJ977090
United Kingdom	GB	2005	FJ653278
United Kingdom	GB	2008	HQ595787
United Kingdom	GB	2008	HQ595789
United Kingdom	GB	2008	HQ595800
United Kingdom	GB	2009	JF680927
Georgia	GE	2003	DQ207941
Gambia	GM	1999	HQ385458
Gambia	GM	2003	HQ385467
Gambia	GM	2003	HQ385471
Israel	IL	1998	AF286233
Israel	IL	1999	AY255825
Israel	IL	1999	AY255826
Israel	IL	1999	AY255823
Israel	IL	1999	AY255824
India	IN	1991	U07098
India	IN	1991	L07651
India	IN	1991	A37291
India	IN	1991	A37289
India	IN	1991	A37293
India	IN	1991	U07101
India	IN	1991	U07103
India	IN	1993	AB023804
India	IN	1993	AF067157
India	IN	1993	AF067158
India	IN	1993	AF067154
India	IN	1993	U29179
India	IN	1993	U29694
India	IN	1993	U29696
India	IN	1993	U29697
India	IN	1993	U29698
India	IN	1993	U31362
India	IN	1993	U31363
India	IN	1994	AF067159
India	IN	1994	AF286223
India	IN	1994	AY713414
India	IN	1995	DQ367258
India	IN	1995	DQ367245
India	IN	1995	DQ367246
India	IN	1995	DQ367257
India	IN	1995	AF067155
India	IN	1996	DQ367252
India	IN	1996	DQ367248
India	IN	1997	DQ367260
India	IN	1997	DQ367244
India	IN	1998	AF286231
India	IN	1998	AF286232
India	IN	1999	AY049708
India	IN	1999	DQ367259
India	IN	1999	DQ367256
India	IN	1999	EF117268
India	IN	1999	EF117269
India	IN	1999	EF117270
India	IN	1999	EF117271
India	IN	1999	EF117272
India	IN	1999	EF117273
India	IN	2000	EF117267
India	IN	2000	EF117266
India	IN	2000	EF117265
India	IN	2000	EF117274
India	IN	2000	AY209192
India	IN	2000	AY209193
India	IN	2000	AY209194
India	IN	2000	AY208967
India	IN	2000	AY215067
India	IN	2000	EU521729
India	IN	2001	AY208968
India	IN	2003	DQ381978
India	IN	2003	DQ367250
India	IN	2003	DQ367247
India	IN	2003	DQ381975
India	IN	2003	DQ381979
India	IN	2003	DQ381976
India	IN	2003	DQ367254
India	IN	2003	EU492868
India	IN	2003	EF469243
India	IN	2003	EU492869
India	IN	2004	DQ381974
India	IN	2004	DQ381980
India	IN	2004	DQ367255
India	IN	2004	DQ367253
India	IN	2004	DQ381973
India	IN	2004	DQ381971
India	IN	2004	DQ381977
India	IN	2004	DQ367251
India	IN	2004	DQ381972
India	IN	2004	DQ367249
India	IN	2006	EU908214
India	IN	2006	EU908216
India	IN	2007	JN400529
India	IN	2007	JN400538
India	IN	2007	EU908218
India	IN	2007	EU908221
India	IN	2007	EU908222
India	IN	2007	EU521727
India	IN	2008	EU908224
Iran	IR	2002	AY693966
Italy	IT	2009	JF937860
Italy	IT	2009	JF937863
Italy	IT	2009	JF937869
Italy	IT	2009	JF937879
Italy	IT	2010	JF937862
Italy	IT	2010	JF937881
Italy	IT	2010	JF937888
Italy	IT	2010	JF937911
Italy	IT	2010	JF937912
Kenya	KE	1987	AY905592
Kenya	KE	1991	AY945738
Kenya	KE	1993	AF101462
Kenya	KE	1994	AF101463
Kenya	KE	1994	AF101465
Kenya	KE	1994	AF101461
Kenya	KE	1995	AF101460
Kenya	KE	1995	AF101458
Kenya	KE	1995	FJ866131
Kenya	KE	1997	FJ866133
Kenya	KE	2000	AF457054
Malawi	MM	1999	AB097871
Malawi	MW	1989	U06719
Malawi	MW	1993	AY713413
Malawi	MW	1993	AY669739
Malawi	MW	1996	HM638616
Malawi	MW	1996	HM638668
Malawi	MW	1996	HM638722
Malawi	MW	1996	HM638780
Malawi	MW	1996	HM638826
Malawi	MW	1996	HM638888
Malawi	MW	1996	HM638963
Malawi	MW	1996	HM639009
Malawi	MW	1996	HM639073
Malawi	MW	1996	HM639117
Malawi	MW	1996	HM639160
Malawi	MW	1996	HM639204
Malawi	MW	2001	JN108600
Malawi	MW	2001	JN108632
Malawi	MW	2001	JN108670
Malawi	MW	2001	JN108709
Malawi	MW	2001	JN108746
Malawi	MW	2002	JN108036
Malawi	MW	2002	JN108053
Malawi	MW	2002	JF722674
Malawi	MW	2002	JF722677
Malawi	MW	2002	JF722697
Malawi	MW	2002	JF722719
Malawi	MW	2002	JF722738
Malawi	MW	2002	JF722767
Malawi	MW	2002	JN108112
Malawi	MW	2002	JN108128
Malawi	MW	2002	JN108153
Malawi	MW	2002	JN108162
Malawi	MW	2002	JN108177
Malawi	MW	2002	JN108190
Malawi	MW	2002	JF722793
Malawi	MW	2002	JF722819
Malawi	MW	2002	JF722826
Malawi	MW	2002	JF722835
Malawi	MW	2002	JF722849
Malawi	MW	2002	JF722862
Malawi	MW	2002	JF722867
Malawi	MW	2002	JF722874
Malawi	MW	2002	JF722886
Malawi	MW	2002	JF722892
Malawi	MW	2002	JN108333
Malawi	MW	2002	JN108376
Malawi	MW	2002	JF722898
Malawi	MW	2002	JF722905
Malawi	MW	2002	JN108396
Malawi	MW	2003	JN108384
Malawi	MW	2003	JF722919
Malawi	MW	2003	JF722952
Malawi	MW	2003	JF723001
Malawi	MW	2003	JF723011
Malawi	MW	2003	JN108410
Malawi	MW	2003	JN108426
Malawi	MW	2003	JF723021
Malawi	MW	2003	JF723036
Malawi	MW	2003	JF723048
Malawi	MW	2003	JF723054
Malawi	MW	2003	JF723061
Malawi	MW	2003	JF723080
Malawi	MW	2003	JN108455
Malawi	MW	2003	JN108469
Malawi	MW	2003	JN108511
Malawi	MW	2003	JF723099
Malawi	MW	2003	JF723123
Malawi	MW	2003	JN108549
Malawi	MW	2003	JN108582
Malawi	MW	2003	JF723137
Malawi	MW	2003	JF723152
Malawi	MW	2003	JF723168
Malawi	MW	2003	JF723179
Malawi	MW	2003	FJ444159
Malawi	MW	2003	FJ444186
Malawi	MW	2003	FJ444208
Malawi	MW	2003	FJ444230
Malawi	MW	2003	FJ444253
Malawi	MW	2003	FJ444281
Malawi	MW	2003	FJ444305
Malawi	MW	2003	FJ444325
Malawi	MW	2003	FJ444347
Malawi	MW	2004	FJ444369
Malawi	MW	2004	FJ444392
Malawi	MW	2004	FJ444416
Malawi	MW	2004	FJ444436
Malawi	MW	2004	FJ444480
Malawi	MW	2004	FJ444501
Malawi	MW	2004	FJ444523
Malawi	MW	2005	FJ444543
Malawi	MW	2005	FJ444589
Malawi	MW	2005	FJ444611
Malawi	MW	2006	FJ443533
Malawi	MW	2006	FJ444566
Malawi	MW	2007	JQ777046
Malawi	MW	2007	JQ779286
Malawi	MW	2007	HQ615985
Malawi	MW	2007	HQ615986
Malawi	MW	2007	HQ615987
Malawi	MW	2007	JQ779884
Malawi	MW	2007	HM204583
Malawi	MW	2007	HM204584
Malawi	MW	2007	HM204587
Malawi	MW	2007	HM204588
Malawi	MW	2007	HM204591
Malawi	MW	2007	HM204592
Malawi	MW	2007	HM204622
Malawi	MW	2007	FJ443782
Malawi	MW	2007	FJ443644
Malawi	MW	2007	FJ443624
Malawi	MW	2007	FJ443600
Malawi	MW	2007	FJ443575
Malawi	MW	2007	FJ443989
Malawi	MW	2007	FJ444007
Malawi	MW	2008	HM070449
Malawi	MW	2008	HM070491
Malawi	MW	2008	HM070529
Malawi	MW	2008	HQ595978
Malawi	MW	2008	HM070571
Malawi	MW	2008	HQ596030
Malawi	MW	2008	HM070630
Malawi	MW	2008	HM070674
Malawi	MW	2008	HM070791
Malawi	MW	2008	HQ596137
Malawi	MW	2008	HQ615984
Malawi	MW	2008	JQ779226
Malawi	MW	2008	JQ777165
Malawi	MW	2008	HQ615962
Malawi	MW	2008	HQ615963
Malawi	MW	2008	HQ615964
Malawi	MW	2008	HQ615982
Malawi	MW	2008	HM204597
Malawi	MW	2008	HM204599
Malawi	MW	2008	HM204614
Malawi	MW	2009	HQ595810
Malawi	MW	2009	HQ595855
Malawi	MW	2009	KC187021
Malawi	MW	2009	KC187373
Malawi	MW	2009	KC186692
Malawi	MW	2009	KC187610
Malawi	MW	2009	KC187348
Malawi	MW	2009	KC186975
Malawi	MW	2009	KC187178
Malawi	MW	2009	KC187144
Malawi	MW	2009	KC186854
Malawi	MW	2009	KC186729
Malawi	MW	2009	KC186933
Malawi	MW	2009	KC186270
Malawi	MW	2009	KC187215
Malawi	MW	2009	KC186307
Malawi	MW	2009	KC187460
Malawi	MW	2009	KC186649
Malawi	MW	2009	KC186813
Malawi	MW	2009	KC186770
Malawi	MW	2009	KC187576
Malawi	MW	2009	KC187698
Malawi	MW	2009	KC187416
Malawi	MW	2009	KC186387
Malawi	MW	2009	KC187733
Malawi	MW	2009	KC186497
Malawi	MW	2009	KC186892
Malawi	MW	2009	KC187626
Malawi	MW	2009	KC186420
Malawi	MW	2009	KC187066
Malawi	MW	2009	KC187105
Malawi	MW	2009	KC186348
Malawi	MW	2009	KC187498
Malawi	MW	2009	KC186164
Malawi	MW	2009	JQ779074
Malawi	MW	2010	KC187537
Malawi	MW	2010	KC187661
Malawi	MW	2010	KC186236
Malawi	MW	2010	KC187313
Malawi	MW	2010	KC187279
Malawi	MW	2010	KC186610
Malawi	MW	2010	KC186202
Malawi	MW	2010	KC186543
Malawi	MW	2010	KC186576
Malawi	MW	2010	KC186456
Nigeria	NG	2008	JX140665
Netherlands	NL	2000	JX676706
Portugal	PT	2008	HQ236617
Rwanda	RW	2001	JX508863
Rwanda	RW	2001	JX508865
Rwanda	RW	2001	JX508873
Rwanda	RW	2002	JN097503
Rwanda	RW	2002	JN187800
Senegal	SN	1990	AY713416
Somalia	SO	1989	AY713415
Tanzania	TZ	1997	AF361874
Tanzania	TZ	1997	AF361875
Tanzania	TZ	1998	AF286234
Tanzania	TZ	1998	AF286235
Tanzania	TZ	2000	HQ659584
Tanzania	TZ	2000	HQ697983
Tanzania	TZ	2001	AY253304
Tanzania	TZ	2001	AY253307
Tanzania	TZ	2001	AY253308
Tanzania	TZ	2001	AY253310
Tanzania	TZ	2001	AY253312
Tanzania	TZ	2001	AY253317
Tanzania	TZ	2001	AY253303
Tanzania	TZ	2001	AY253320
Tanzania	TZ	2001	AY253321
Tanzania	TZ	2001	AY253313
Tanzania	TZ	2001	AY253322
Tanzania	TZ	2001	AY821310
Tanzania	TZ	2002	AY734556
Tanzania	TZ	2002	AY734550
Tanzania	TZ	2002	AY734551
Tanzania	TZ	2002	AY734558
Tanzania	TZ	2002	AY734560
Tanzania	TZ	2003	HM215254
Tanzania	TZ	2003	HM215311
Tanzania	TZ	2003	HM215328
Tanzania	TZ	2003	HM215341
Tanzania	TZ	2003	HM215344
Tanzania	TZ	2004	HM215253
Tanzania	TZ	2004	HM215262
Tanzania	TZ	2004	HM215263
Tanzania	TZ	2004	HM215287
Tanzania	TZ	2004	HM215307
Tanzania	TZ	2004	HM215308
Tanzania	TZ	2004	HM215325
Tanzania	TZ	2004	HM215335
Tanzania	TZ	2004	HM215336
Tanzania	TZ	2004	HM215355
Tanzania	TZ	2005	HM215289
Tanzania	TZ	2005	HM215300
Tanzania	TZ	2005	HM215305
Tanzania	TZ	2005	HM215320
Tanzania	TZ	2005	HM215326
Tanzania	TZ	2005	HM215338
Tanzania	TZ	2005	HM215352
Tanzania	TZ	2005	JX071002
Tanzania	TZ	2005	JX071116
Tanzania	TZ	2005	JX071178
Tanzania	TZ	2005	JX071210
Tanzania	TZ	2005	JX071347
Tanzania	TZ	2005	JX071668
Tanzania	TZ	2005	JX071711
Tanzania	TZ	2005	JX072037
Tanzania	TZ	2005	JX072068
Tanzania	TZ	2005	JX072187
Tanzania	TZ	2005	JX072449
Tanzania	TZ	2005	JX072630
Tanzania	TZ	2006	HM215319
Tanzania	TZ	2006	HM215324
Tanzania	TZ	2006	JX071752
Tanzania	TZ	2008	HQ615976
Tanzania	TZ	2008	HM204623
Uganda	UG	1990	L22948
United States	US	1998	AY444800
United States	US	1998	AY444801
United States	US	2004	EU663615
United States	US	2009	JF421437
Uruguay	UY	2001	AY563169
Yemen	YE	2002	AY795906
South Africa	ZA	1981	JN188292
South Africa	ZA	1990	L48068
South Africa	ZA	1990	U07237
South Africa	ZA	1990	U06717
South Africa	ZA	1990	U06718
South Africa	ZA	1990	L07426
South Africa	ZA	1992	L48067
South Africa	ZA	1997	AY118165
South Africa	ZA	1997	AY118166
South Africa	ZA	1997	AF286227
South Africa	ZA	1997	AF095831
South Africa	ZA	1998	AY158533
South Africa	ZA	1998	AY158534
South Africa	ZA	1998	AY158535
South Africa	ZA	1998	AY529659
South Africa	ZA	1998	AY529660
South Africa	ZA	1998	DQ904348
South Africa	ZA	1998	AY043176
South Africa	ZA	1998	AF544007
South Africa	ZA	1998	AF544008
South Africa	ZA	1998	DQ411853
South Africa	ZA	1998	AY529661
South Africa	ZA	1998	AY529662
South Africa	ZA	1998	AF391230
South Africa	ZA	1998	AF391232
South Africa	ZA	1998	AF391233
South Africa	ZA	1998	AF391234
South Africa	ZA	1998	AF391235
South Africa	ZA	1998	AF391238
South Africa	ZA	1998	AF391240
South Africa	ZA	1998	AF391242
South Africa	ZA	1998	AF391243
South Africa	ZA	1998	AF391245
South Africa	ZA	1998	AF391247
South Africa	ZA	1998	AF391249
South Africa	ZA	1998	AF391250
South Africa	ZA	1999	AY529664
South Africa	ZA	1999	AY529665
South Africa	ZA	1999	AF411967
South Africa	ZA	1999	DQ499756
South Africa	ZA	1999	DQ499757
South Africa	ZA	1999	EU293450
South Africa	ZA	1999	EU293444
South Africa	ZA	1999	AY529668
South Africa	ZA	1999	AY529669
South Africa	ZA	1999	AY529670
South Africa	ZA	1999	AY529673
South Africa	ZA	1999	AY529675
South Africa	ZA	1999	AY228556
South Africa	ZA	1999	AY529676
South Africa	ZA	1999	DQ499769
South Africa	ZA	1999	AY529677
South Africa	ZA	1999	AY529678
South Africa	ZA	1999	DQ499765
South Africa	ZA	1999	DQ499766
South Africa	ZA	1999	AY529679
South Africa	ZA	1999	DQ447266
South Africa	ZA	1999	DQ447272
South Africa	ZA	1999	AX457092
South Africa	ZA	1999	AY043175
South Africa	ZA	1999	AY522722
South Africa	ZA	1999	AY522723
South Africa	ZA	1999	AY522724
South Africa	ZA	1999	AY522725
South Africa	ZA	1999	AY522721
South Africa	ZA	1999	AY522726
South Africa	ZA	1999	AY522727
South Africa	ZA	1999	AY522728
South Africa	ZA	1999	AY522729
South Africa	ZA	1999	AY522730
South Africa	ZA	1999	AY522731
South Africa	ZA	1999	AY522732
South Africa	ZA	1999	AY522733
South Africa	ZA	1999	AY522734
South Africa	ZA	1999	AY522736
South Africa	ZA	1999	AY522735
South Africa	ZA	1999	HQ143465
South Africa	ZA	1999	DQ447268
South Africa	ZA	1999	DQ447267
South Africa	ZA	1999	AF411966
South Africa	ZA	2000	AY529667
South Africa	ZA	2000	DQ499770
South Africa	ZA	2000	DQ499771
South Africa	ZA	2000	DQ499772
South Africa	ZA	2000	DQ499773
South Africa	ZA	2000	DQ499774
South Africa	ZA	2000	DQ499775
South Africa	ZA	2000	DQ499776
South Africa	ZA	2000	AY463229
South Africa	ZA	2000	AY463217
South Africa	ZA	2000	AY463230
South Africa	ZA	2000	AY463231
South Africa	ZA	2000	AY463225
South Africa	ZA	2000	AY463232
South Africa	ZA	2000	AY463218
South Africa	ZA	2000	AY463233
South Africa	ZA	2000	AY463219
South Africa	ZA	2000	AY463220
South Africa	ZA	2000	AY463234
South Africa	ZA	2000	AY463221
South Africa	ZA	2000	AY463236
South Africa	ZA	2000	AY463226
South Africa	ZA	2000	AY463222
South Africa	ZA	2000	EU863416
South Africa	ZA	2000	EU863417
South Africa	ZA	2000	EU863418
South Africa	ZA	2000	EU863419
South Africa	ZA	2000	EU863420
South Africa	ZA	2000	EU863421
South Africa	ZA	2000	EU863422
South Africa	ZA	2000	EU863423
South Africa	ZA	2000	EU863424
South Africa	ZA	2000	EU863425
South Africa	ZA	2000	EU863426
South Africa	ZA	2000	EU863427
South Africa	ZA	2000	EU863428
South Africa	ZA	2000	EU863429
South Africa	ZA	2000	EU863430
South Africa	ZA	2000	EU863431
South Africa	ZA	2000	EU863432
South Africa	ZA	2000	EU863433
South Africa	ZA	2000	EU863434
South Africa	ZA	2000	EU863435
South Africa	ZA	2000	EU863436
South Africa	ZA	2000	EU863437
South Africa	ZA	2000	EU863438
South Africa	ZA	2000	EU863439
South Africa	ZA	2000	EU863440
South Africa	ZA	2000	EU863441
South Africa	ZA	2000	EU863442
South Africa	ZA	2000	EU863443
South Africa	ZA	2000	EU863444
South Africa	ZA	2000	EU863445
South Africa	ZA	2000	EU863446
South Africa	ZA	2000	EU863447
South Africa	ZA	2000	EU863448
South Africa	ZA	2000	EU863449
South Africa	ZA	2000	EU863450
South Africa	ZA	2000	EU863451
South Africa	ZA	2000	JX845604
South Africa	ZA	2000	JX845592
South Africa	ZA	2000	JX845596
South Africa	ZA	2000	JX845611
South Africa	ZA	2000	JX845608
South Africa	ZA	2000	JX845589
South Africa	ZA	2000	JX845601
South Africa	ZA	2000	JX845599
South Africa	ZA	2000	JX845612
South Africa	ZA	2000	AY585267
South Africa	ZA	2000	AY585264
South Africa	ZA	2000	AY585265
South Africa	ZA	2000	AY463228
South Africa	ZA	2001	FJ846628
South Africa	ZA	2001	AY529666
South Africa	ZA	2001	AY529672
South Africa	ZA	2001	AY228557
South Africa	ZA	2001	DQ499768
South Africa	ZA	2001	AY463235
South Africa	ZA	2001	AY463237
South Africa	ZA	2001	AY463223
South Africa	ZA	2002	DQ275648
South Africa	ZA	2002	DQ351235
South Africa	ZA	2002	DQ351220
South Africa	ZA	2002	DQ351222
South Africa	ZA	2002	DQ351218
South Africa	ZA	2002	DQ499760
South Africa	ZA	2002	DQ499762
South Africa	ZA	2002	DQ447270
South Africa	ZA	2002	DQ447269
South Africa	ZA	2003	DQ351224
South Africa	ZA	2003	DQ275653
South Africa	ZA	2003	DQ369978
South Africa	ZA	2003	DQ396367
South Africa	ZA	2003	DQ351226
South Africa	ZA	2003	DQ369985
South Africa	ZA	2003	DQ351223
South Africa	ZA	2003	DQ369996
South Africa	ZA	2003	DQ445633
South Africa	ZA	2003	DQ369979
South Africa	ZA	2003	DQ369977
South Africa	ZA	2003	DQ351227
South Africa	ZA	2003	DQ396384
South Africa	ZA	2003	DQ369984
South Africa	ZA	2003	DQ396364
South Africa	ZA	2003	DQ369986
South Africa	ZA	2003	DQ369980
South Africa	ZA	2003	DQ396385
South Africa	ZA	2003	DQ369987
South Africa	ZA	2003	DQ369988
South Africa	ZA	2003	DQ396373
South Africa	ZA	2003	DQ396374
South Africa	ZA	2003	DQ445634
South Africa	ZA	2003	DQ396388
South Africa	ZA	2003	DQ396375
South Africa	ZA	2003	DQ396389
South Africa	ZA	2003	DQ396376
South Africa	ZA	2003	DQ275649
South Africa	ZA	2003	DQ351228
South Africa	ZA	2003	DQ093591
South Africa	ZA	2003	DQ093592
South Africa	ZA	2003	DQ351219
South Africa	ZA	2003	DQ351229
South Africa	ZA	2003	DQ275654
South Africa	ZA	2003	DQ275651
South Africa	ZA	2003	DQ351216
South Africa	ZA	2003	DQ275645
South Africa	ZA	2003	DQ396377
South Africa	ZA	2003	DQ275652
South Africa	ZA	2003	DQ351230
South Africa	ZA	2003	DQ275655
South Africa	ZA	2003	DQ275656
South Africa	ZA	2003	DQ369990
South Africa	ZA	2003	DQ445632
South Africa	ZA	2003	DQ396378
South Africa	ZA	2003	DQ396386
South Africa	ZA	2003	DQ396365
South Africa	ZA	2003	DQ445635
South Africa	ZA	2003	DQ396368
South Africa	ZA	2003	DQ396370
South Africa	ZA	2003	DQ396369
South Africa	ZA	2003	DQ369976
South Africa	ZA	2003	DQ396390
South Africa	ZA	2003	DQ275657
South Africa	ZA	2003	DQ275643
South Africa	ZA	2003	DQ275658
South Africa	ZA	2003	DQ396380
South Africa	ZA	2003	DQ275646
South Africa	ZA	2003	DQ351231
South Africa	ZA	2003	DQ369981
South Africa	ZA	2003	DQ396391
South Africa	ZA	2003	DQ396392
South Africa	ZA	2003	DQ396399
South Africa	ZA	2003	DQ396371
South Africa	ZA	2003	DQ011175
South Africa	ZA	2003	AY878056
South Africa	ZA	2003	DQ164104
South Africa	ZA	2003	AY901965
South Africa	ZA	2003	DQ275660
South Africa	ZA	2003	AY878063
South Africa	ZA	2003	AY878064
South Africa	ZA	2003	DQ011165
South Africa	ZA	2003	AY878065
South Africa	ZA	2003	AY901966
South Africa	ZA	2003	AY878068
South Africa	ZA	2003	AY878069
South Africa	ZA	2003	AY901967
South Africa	ZA	2003	AY901968
South Africa	ZA	2003	DQ164113
South Africa	ZA	2003	AY901969
South Africa	ZA	2003	DQ093593
South Africa	ZA	2003	AY901970
South Africa	ZA	2003	AY901975
South Africa	ZA	2003	AY901971
South Africa	ZA	2003	AY901981
South Africa	ZA	2003	AY878057
South Africa	ZA	2003	AY878070
South Africa	ZA	2003	AY878060
South Africa	ZA	2003	AY878061
South Africa	ZA	2003	DQ164106
South Africa	ZA	2003	DQ396395
South Africa	ZA	2003	DQ056410
South Africa	ZA	2003	DQ056411
South Africa	ZA	2003	DQ056404
South Africa	ZA	2003	DQ351237
South Africa	ZA	2003	DQ056408
South Africa	ZA	2003	DQ011169
South Africa	ZA	2003	DQ011176
South Africa	ZA	2003	DQ093601
South Africa	ZA	2003	DQ093596
South Africa	ZA	2003	DQ093607
South Africa	ZA	2003	DQ275661
South Africa	ZA	2003	DQ093597
South Africa	ZA	2003	DQ275664
South Africa	ZA	2003	DQ164108
South Africa	ZA	2003	DQ093589
South Africa	ZA	2003	DQ351234
South Africa	ZA	2003	DQ275650
South Africa	ZA	2003	AY901972
South Africa	ZA	2003	AY772690
South Africa	ZA	2003	AY772691
South Africa	ZA	2003	AY772692
South Africa	ZA	2003	AY703908
South Africa	ZA	2003	AY772693
South Africa	ZA	2003	AY772700
South Africa	ZA	2003	AY772694
South Africa	ZA	2003	AY772701
South Africa	ZA	2003	AY772695
South Africa	ZA	2003	AY772696
South Africa	ZA	2004	DQ351232
South Africa	ZA	2004	DQ164107
South Africa	ZA	2004	DQ164115
South Africa	ZA	2004	DQ351221
South Africa	ZA	2004	DQ164121
South Africa	ZA	2004	DQ396393
South Africa	ZA	2004	DQ275659
South Africa	ZA	2004	DQ396394
South Africa	ZA	2004	DQ164122
South Africa	ZA	2004	DQ164117
South Africa	ZA	2004	DQ093602
South Africa	ZA	2004	DQ164118
South Africa	ZA	2004	DQ369997
South Africa	ZA	2004	DQ445637
South Africa	ZA	2004	DQ164110
South Africa	ZA	2004	DQ164111
South Africa	ZA	2004	DQ093598
South Africa	ZA	2004	DQ164126
South Africa	ZA	2004	DQ093588
South Africa	ZA	2004	DQ093600
South Africa	ZA	2004	DQ164119
South Africa	ZA	2004	AY901974
South Africa	ZA	2004	DQ093585
South Africa	ZA	2004	DQ011172
South Africa	ZA	2004	DQ093586
South Africa	ZA	2004	DQ056412
South Africa	ZA	2004	DQ093594
South Africa	ZA	2004	DQ011166
South Africa	ZA	2004	DQ011177
South Africa	ZA	2004	AY878072
South Africa	ZA	2004	DQ011167
South Africa	ZA	2004	AY901976
South Africa	ZA	2004	AY772699
South Africa	ZA	2004	DQ164114
South Africa	ZA	2004	DQ093590
South Africa	ZA	2004	DQ011178
South Africa	ZA	2004	AY901977
South Africa	ZA	2004	AY878071
South Africa	ZA	2004	AY901978
South Africa	ZA	2004	DQ011171
South Africa	ZA	2004	DQ011179
South Africa	ZA	2004	DQ011173
South Africa	ZA	2004	DQ011170
South Africa	ZA	2004	AY901979
South Africa	ZA	2004	DQ056405
South Africa	ZA	2004	DQ396387
South Africa	ZA	2004	DQ164127
South Africa	ZA	2004	AY878058
South Africa	ZA	2004	DQ396381
South Africa	ZA	2004	DQ093595
South Africa	ZA	2004	DQ351217
South Africa	ZA	2004	DQ093604
South Africa	ZA	2004	AY901980
South Africa	ZA	2004	DQ164129
South Africa	ZA	2004	DQ056416
South Africa	ZA	2004	DQ093587
South Africa	ZA	2004	AY878059
South Africa	ZA	2004	AY878062
South Africa	ZA	2004	DQ056418
South Africa	ZA	2004	DQ011174
South Africa	ZA	2004	DQ056409
South Africa	ZA	2004	DQ056413
South Africa	ZA	2004	DQ396383
South Africa	ZA	2004	DQ011180
South Africa	ZA	2004	DQ056414
South Africa	ZA	2004	DQ056415
South Africa	ZA	2004	DQ056406
South Africa	ZA	2004	DQ056417
South Africa	ZA	2004	DQ093605
South Africa	ZA	2004	GQ999973
South Africa	ZA	2004	EF203957
South Africa	ZA	2004	JX976698
South Africa	ZA	2004	AY772698
South Africa	ZA	2004	AY703909
South Africa	ZA	2004	AY901973
South Africa	ZA	2004	AY703910
South Africa	ZA	2004	AY703911
South Africa	ZA	2005	DQ382369
South Africa	ZA	2005	DQ382370
South Africa	ZA	2005	DQ382371
South Africa	ZA	2005	DQ382372
South Africa	ZA	2005	DQ382373
South Africa	ZA	2005	DQ382374
South Africa	ZA	2005	DQ382375
South Africa	ZA	2005	DQ382376
South Africa	ZA	2005	DQ382377
South Africa	ZA	2005	DQ382378
South Africa	ZA	2005	DQ382379
South Africa	ZA	2005	DQ382380
South Africa	ZA	2005	DQ382361
South Africa	ZA	2005	DQ382362
South Africa	ZA	2005	DQ382363
South Africa	ZA	2005	DQ382364
South Africa	ZA	2005	DQ382365
South Africa	ZA	2005	DQ382366
South Africa	ZA	2005	DQ382367
South Africa	ZA	2005	DQ396372
South Africa	ZA	2005	DQ369992
South Africa	ZA	2005	DQ369983
South Africa	ZA	2005	DQ369994
South Africa	ZA	2005	HQ615948
South Africa	ZA	2005	HQ595743
South Africa	ZA	2005	HQ615953
South Africa	ZA	2005	HQ615958
South Africa	ZA	2005	EF203976
South Africa	ZA	2005	EF203965
South Africa	ZA	2005	EF203968
South Africa	ZA	2005	GQ999985
South Africa	ZA	2005	EF203983
South Africa	ZA	2005	DQ435684
South Africa	ZA	2005	GQ999987
South Africa	ZA	2005	EF203982
South Africa	ZA	2005	EF203980
South Africa	ZA	2005	GQ999990
South Africa	ZA	2005	JN681227
South Africa	ZA	2005	EF203973
South Africa	ZA	2005	GQ999977
South Africa	ZA	2005	EF203963
South Africa	ZA	2005	EF203985
South Africa	ZA	2005	EF203970
South Africa	ZA	2005	FJ443253
South Africa	ZA	2005	FJ443274
South Africa	ZA	2005	FJ443367
South Africa	ZA	2005	FJ443963
South Africa	ZA	2005	JX976631
South Africa	ZA	2006	HQ595744
South Africa	ZA	2006	HQ615951
South Africa	ZA	2006	HQ595745
South Africa	ZA	2006	HQ615959
South Africa	ZA	2006	HQ615952
South Africa	ZA	2006	HQ595757
South Africa	ZA	2006	JN687821
South Africa	ZA	2006	JN681229
South Africa	ZA	2006	FJ443159
South Africa	ZA	2006	FJ443166
South Africa	ZA	2006	FJ443177
South Africa	ZA	2006	FJ443196
South Africa	ZA	2006	FJ443209
South Africa	ZA	2006	FJ443240
South Africa	ZA	2006	FJ443379
South Africa	ZA	2006	FJ443455
South Africa	ZA	2006	FJ443474
South Africa	ZA	2006	FJ443757
South Africa	ZA	2006	FJ443906
South Africa	ZA	2007	JQ777026
South Africa	ZA	2007	HQ615950
South Africa	ZA	2007	HQ615945
South Africa	ZA	2007	HQ615944
South Africa	ZA	2007	HQ595762
South Africa	ZA	2007	HQ595746
South Africa	ZA	2007	JQ777087
South Africa	ZA	2007	HQ615954
South Africa	ZA	2007	HQ615955
South Africa	ZA	2007	HQ595758
South Africa	ZA	2007	HQ595766
South Africa	ZA	2007	HQ595759
South Africa	ZA	2007	HQ615942
South Africa	ZA	2007	HQ595761
South Africa	ZA	2007	JN687704
South Africa	ZA	2007	JN687706
South Africa	ZA	2007	JN687717
South Africa	ZA	2007	JN687718
South Africa	ZA	2007	JN687735
South Africa	ZA	2007	JQ352784
South Africa	ZA	2007	JN687736
South Africa	ZA	2007	JN681221
South Africa	ZA	2007	HM204585
South Africa	ZA	2007	HM204590
South Africa	ZA	2007	HM204594
South Africa	ZA	2007	HM204595
South Africa	ZA	2007	HM204598
South Africa	ZA	2007	HM204600
South Africa	ZA	2007	HM204601
South Africa	ZA	2007	HM204602
South Africa	ZA	2007	HM204604
South Africa	ZA	2007	HM204605
South Africa	ZA	2007	HM204606
South Africa	ZA	2007	HM204607
South Africa	ZA	2007	HM204608
South Africa	ZA	2007	HM204609
South Africa	ZA	2007	HM204610
South Africa	ZA	2007	HM204611
South Africa	ZA	2007	HM204612
South Africa	ZA	2007	HM204615
South Africa	ZA	2007	HM204616
South Africa	ZA	2007	FJ443520
South Africa	ZA	2007	FJ443734
South Africa	ZA	2007	FJ443713
South Africa	ZA	2007	FJ443690
South Africa	ZA	2007	FJ443666
South Africa	ZA	2007	FJ443557
South Africa	ZA	2007	FJ443548
South Africa	ZA	2007	FJ443839
South Africa	ZA	2007	FJ443861
South Africa	ZA	2007	FJ443883
South Africa	ZA	2007	FJ443923
South Africa	ZA	2007	FJ443938
South Africa	ZA	2007	FJ444035
South Africa	ZA	2007	FJ444058
South Africa	ZA	2007	FJ444077
South Africa	ZA	2007	FJ444092
South Africa	ZA	2007	FJ444120
South Africa	ZA	2007	JN681232
South Africa	ZA	2007	JN681233
South Africa	ZA	2007	JQ061131
South Africa	ZA	2007	JN681234
South Africa	ZA	2007	JX140664
South Africa	ZA	2007	JN681246
South Africa	ZA	2007	JN681250
South Africa	ZA	2007	JN681252
South Africa	ZA	2008	HQ595742
South Africa	ZA	2008	HQ595749
South Africa	ZA	2008	HQ595750
South Africa	ZA	2008	HQ615946
South Africa	ZA	2008	JQ777111
South Africa	ZA	2008	JQ777145
South Africa	ZA	2008	HQ615983
South Africa	ZA	2008	HQ615965
South Africa	ZA	2008	HQ615966
South Africa	ZA	2008	JQ779170
South Africa	ZA	2008	HQ615967
South Africa	ZA	2008	HM623548
South Africa	ZA	2008	HM623588
South Africa	ZA	2008	HM623549
South Africa	ZA	2008	HM623550
South Africa	ZA	2008	HM623551
South Africa	ZA	2008	HM623552
South Africa	ZA	2008	HM623553
South Africa	ZA	2008	HM623554
South Africa	ZA	2008	HM623555
South Africa	ZA	2008	HM623556
South Africa	ZA	2008	HM623557
South Africa	ZA	2008	HM623558
South Africa	ZA	2008	HM623559
South Africa	ZA	2008	HM623560
South Africa	ZA	2008	HM623561
South Africa	ZA	2008	HM623562
South Africa	ZA	2008	HM623563
South Africa	ZA	2008	HM623564
South Africa	ZA	2008	HM623565
South Africa	ZA	2008	HM623566
South Africa	ZA	2008	HM623567
South Africa	ZA	2008	HM623568
South Africa	ZA	2008	HM623569
South Africa	ZA	2008	HM623570
South Africa	ZA	2008	HM623571
South Africa	ZA	2008	HM623572
South Africa	ZA	2008	HM623573
South Africa	ZA	2008	HM623574
South Africa	ZA	2008	HM623575
South Africa	ZA	2008	HM623576
South Africa	ZA	2008	HM623577
South Africa	ZA	2008	HM623578
South Africa	ZA	2008	HM623579
South Africa	ZA	2008	HM623580
South Africa	ZA	2008	HM623581
South Africa	ZA	2008	HM623582
South Africa	ZA	2008	JN687724
South Africa	ZA	2008	JN687725
South Africa	ZA	2008	JN687729
South Africa	ZA	2008	JQ352787
South Africa	ZA	2008	JQ352790
South Africa	ZA	2008	JQ352793
South Africa	ZA	2008	JQ352796
South Africa	ZA	2008	JQ352800
South Africa	ZA	2008	KC154016
South Africa	ZA	2008	JN681220
South Africa	ZA	2008	JN681222
South Africa	ZA	2008	KC154017
South Africa	ZA	2008	KC154018
South Africa	ZA	2008	KC154019
South Africa	ZA	2008	KC154020
South Africa	ZA	2008	KC154021
South Africa	ZA	2008	KC154022
South Africa	ZA	2008	KC154023
South Africa	ZA	2008	KC154024
South Africa	ZA	2008	KC154025
South Africa	ZA	2008	HM204617
South Africa	ZA	2008	HM204618
South Africa	ZA	2008	HM204619
South Africa	ZA	2008	JN681237
South Africa	ZA	2008	JN681238
South Africa	ZA	2008	JN681239
South Africa	ZA	2008	JN681240
South Africa	ZA	2008	JN681241
South Africa	ZA	2008	JN681242
South Africa	ZA	2008	JN681243
South Africa	ZA	2008	JN681244
South Africa	ZA	2008	JN681245
South Africa	ZA	2008	JN681247
South Africa	ZA	2008	JN681248
South Africa	ZA	2008	JN681249
South Africa	ZA	2008	JN681253
South Africa	ZA	2008	JN681254
South Africa	ZA	2008	JN681255
South Africa	ZA	2008	JN681256
South Africa	ZA	2009	HQ615960
South Africa	ZA	2009	HQ595751
South Africa	ZA	2009	HQ595752
South Africa	ZA	2009	HQ595753
South Africa	ZA	2009	HQ595765
South Africa	ZA	2009	HQ615956
South Africa	ZA	2009	HQ595756
South Africa	ZA	2009	HQ615941
South Africa	ZA	2009	HQ615957
South Africa	ZA	2009	HQ615947
South Africa	ZA	2009	HQ615949
South Africa	ZA	2009	HQ615961
South Africa	ZA	2009	HQ595760
South Africa	ZA	2009	GU080160
South Africa	ZA	2009	GU080161
South Africa	ZA	2009	GU080162
South Africa	ZA	2009	GU080163
South Africa	ZA	2009	GU080164
South Africa	ZA	2009	GU080165
South Africa	ZA	2009	GU080166
South Africa	ZA	2009	GU080167
South Africa	ZA	2009	GU080168
South Africa	ZA	2009	GU080169
South Africa	ZA	2009	GU080171
South Africa	ZA	2009	GU080172
South Africa	ZA	2009	GU080173
South Africa	ZA	2009	GU080174
South Africa	ZA	2009	GU080175
South Africa	ZA	2009	GU080176
South Africa	ZA	2009	GU080177
South Africa	ZA	2009	GU080178
South Africa	ZA	2009	GU080179
South Africa	ZA	2009	GU080180
South Africa	ZA	2009	GU080181
South Africa	ZA	2009	GU080182
South Africa	ZA	2009	GU080183
South Africa	ZA	2009	GU080184
South Africa	ZA	2009	GU080185
South Africa	ZA	2009	GU080186
South Africa	ZA	2009	GU080187
South Africa	ZA	2009	GU080188
South Africa	ZA	2009	GU080189
South Africa	ZA	2009	GU080190
South Africa	ZA	2009	GU080191
South Africa	ZA	2009	GU080192
South Africa	ZA	2009	GU080193
South Africa	ZA	2009	GU080194
South Africa	ZA	2009	GU080195
South Africa	ZA	2009	GU080196
South Africa	ZA	2009	GU080197
South Africa	ZA	2009	GU080198
South Africa	ZA	2009	GU080199
South Africa	ZA	2009	HM623589
South Africa	ZA	2009	HM623590
South Africa	ZA	2009	HM623591
South Africa	ZA	2009	HM623592
South Africa	ZA	2009	HM623593
South Africa	ZA	2009	HM623594
South Africa	ZA	2009	HM623595
South Africa	ZA	2009	HM623596
South Africa	ZA	2009	HM623597
South Africa	ZA	2009	HM623598
South Africa	ZA	2009	HM623599
South Africa	ZA	2009	HM623600
South Africa	ZA	2009	HM623601
South Africa	ZA	2009	HM623602
South Africa	ZA	2009	HM623603
South Africa	ZA	2009	HM623604
South Africa	ZA	2009	HM623605
South Africa	ZA	2009	HM623606
South Africa	ZA	2009	HM623607
South Africa	ZA	2009	HM623608
South Africa	ZA	2009	HM623609
South Africa	ZA	2009	HM623610
South Africa	ZA	2009	HM623611
South Africa	ZA	2009	HM623583
South Africa	ZA	2009	HM623584
South Africa	ZA	2009	HM623585
South Africa	ZA	2009	HM623586
South Africa	ZA	2009	HM623587
South Africa	ZA	2009	JN681219
South Africa	ZA	2009	KC154026
South Africa	ZA	2009	KC154027
South Africa	ZA	2009	JN681236
South Africa	ZA	2009	JX140667
South Africa	ZA	2009	JX140668
South Africa	ZA	2009	JN681257
South Africa	ZA	2009	JN681258
South Africa	ZA	2009	JN681259
South Africa	ZA	2010	KC154028
Zambia	ZM	1988	L22956
Zambia	ZM	1989	AB485645
Zambia	ZM	1996	AF286224
Zambia	ZM	1996	AF286225
Zambia	ZM	1998	AY424163
Zambia	ZM	1998	AY424079
Zambia	ZM	1998	AY423971
Zambia	ZM	1999	HM179745
Zambia	ZM	1999	HM179764
Zambia	ZM	1999	FJ854842
Zambia	ZM	1999	FJ854750
Zambia	ZM	2000	AY424138
Zambia	ZM	2000	AY423984
Zambia	ZM	2000	HM179793
Zambia	ZM	2000	HM179900
Zambia	ZM	2000	HM179874
Zambia	ZM	2000	HM179927
Zambia	ZM	2000	HM179956
Zambia	ZM	2000	HM179818
Zambia	ZM	2000	HM179844
Zambia	ZM	2001	GU939049
Zambia	ZM	2001	GU939062
Zambia	ZM	2001	HM036933
Zambia	ZM	2002	AB254141
Zambia	ZM	2002	AB254142
Zambia	ZM	2002	AB254146
Zambia	ZM	2002	AB254148
Zambia	ZM	2002	AB254149
Zambia	ZM	2002	AB254150
Zambia	ZM	2002	AB254155
Zambia	ZM	2002	HM036760
Zambia	ZM	2002	HM036864
Zambia	ZM	2002	HM036960
Zambia	ZM	2002	HM036983
Zambia	ZM	2002	HM037006
Zambia	ZM	2002	HM068596
Zambia	ZM	2002	GQ485312
Zambia	ZM	2002	EU166379
Zambia	ZM	2002	DQ388515
Zambia	ZM	2002	EU166439
Zambia	ZM	2002	JX213375
Zambia	ZM	2002	JX239287
Zambia	ZM	2002	DQ422948
Zambia	ZM	2002	EU166576
Zambia	ZM	2002	DQ388517
Zambia	ZM	2002	EU166653
Zambia	ZM	2002	FJ859428
Zambia	ZM	2002	FJ859592
Zambia	ZM	2003	HM036843
Zambia	ZM	2003	HM036903
Zambia	ZM	2003	GQ485415
Zambia	ZM	2003	HM068598
Zambia	ZM	2003	EU166353
Zambia	ZM	2003	EU166413
Zambia	ZM	2003	DQ388516
Zambia	ZM	2003	JX213387
Zambia	ZM	2003	EU166718
Zambia	ZM	2003	EU166759
Zambia	ZM	2003	EU166779
Zambia	ZM	2003	JX239327
Zambia	ZM	2003	DQ388514
Zambia	ZM	2003	FJ855076
Zambia	ZM	2004	HM036739
Zambia	ZM	2004	GU939124
Zambia	ZM	2004	GU939129
Zambia	ZM	2004	HM036792
Zambia	ZM	2004	JX213405
Zambia	ZM	2005	JX213416
Zambia	ZM	2005	JX213435
Zambia	ZM	2005	JX213443
Zambia	ZM	2005	JX213454
Zambia	ZM	2005	GU329053
Zambia	ZM	2005	GU329063
Zambia	ZM	2005	GU329078
Zambia	ZM	2005	GU329094
Zambia	ZM	2005	GU329107
Zambia	ZM	2005	GU329131
Zambia	ZM	2005	GU329144
Zambia	ZM	2005	GU329154
Zambia	ZM	2005	GU329164
Zambia	ZM	2005	GU329184
Zambia	ZM	2005	GU329195
Zambia	ZM	2005	GU329205
Zambia	ZM	2005	GU329216
Zambia	ZM	2005	GU329236
Zambia	ZM	2005	GU329257
Zambia	ZM	2005	GU329271
Zambia	ZM	2005	GU329289
Zambia	ZM	2005	GU329300
Zambia	ZM	2005	GU329310
Zambia	ZM	2005	GU329321
Zambia	ZM	2005	GU329333
Zambia	ZM	2005	GU329354
Zambia	ZM	2005	GU329364
Zambia	ZM	2005	GU329375
Zambia	ZM	2005	GU329389
Zambia	ZM	2005	GU329399
Zambia	ZM	2005	GU329415
Zambia	ZM	2005	GU329437
Zambia	ZM	2005	GU329458
Zambia	ZM	2005	GU329481
Zambia	ZM	2005	GU329490
Zambia	ZM	2005	GU329500
Zambia	ZM	2005	GU329510
Zambia	ZM	2006	JX213352
Zambia	ZM	2006	JX239342
Zambia	ZM	2007	JN977604
Zambia	ZM	2007	JX213359
Zambia	ZM	2007	JX213464
Zimbabwe	ZW	2009	JF680908
